# Supplementary material for: Effect of Water Supplementation on Oxidant/Antioxidant Activities and Total Phenol Content in Growing Olives of the Morisca and Manzanilla Varieties
Source: Antioxidants (Basel). 2022 Apr 7;11(4):729. doi: 10.3390/antiox11040729 (PMC9024844; doi:10.3390/antiox11040729)
Supplement: Supplementary file 1 [file antioxidants-11-00729-s001.zip]

Archive with 1 entries (1 files):
- antioxidants-1621287-supplementary.pdf
